# Supplementary material for: Enabling routine β-thalassemia Prevention and Patient Management by scalable, combined Thalassemia and Hemochromatosis Mutation Analysis
Source: BMC Med Genet. 2020 May 15;21:108. doi: 10.1186/s12881-020-01017-x (PMC7229588; doi:10.1186/s12881-020-01017-x)
Supplement: Supplementary file 1 — Additional file 1. [file 12881_2020_1017_MOESM1_ESM.xlsx]

## Sheet: Sheet1
Ethnicity	Count	gType	IVS I-5 G > C	IVS I-1 G > T or G > A	CD 8/9 +G	CD 41/42 −TTCT	H63D C > G
			β+	β0	β0	β0	HFE
Pan	274	NN	141	261	178	250	211
		NV	36	8	36	9	55
		VV	97	5	58	14	6
Balochi	23	NN	4	22	21	23	18
		NV	1	1	0	0	4
		VV	18	0	2	0	0
Pathan	74	NN	54	74	30	66	61
		NV	6	0	11	5	11
		VV	14	0	33	3	2
Punjabi	15	NN	7	14	9	14	11
		NV	1	1	2	0	3
		VV	7	0	4	1	1
Saraiki	41	NN	22	39	29	37	31
		NV	5	1	6	0	9
		VV	14	1	6	4	0
Sindhi	31	NN	13	27	22	30	24
		NV	8	2	7	1	5
		VV	10	2	2	0	2
Urdu-speaking	45	NN	15	44	33	42	30
		NV	12	0	7	3	14
		VV	18	1	4	0	1
NOTE
> minor differences in count totals reflect marker-specific "dop-outs" for occasional samples
